# Supplementary material for: CRISPRi links COVID-19 GWAS loci to LZTFL1 and RAVER1
Source: eBioMedicine. 2022 Jan 6;75:103806. doi: 10.1016/j.ebiom.2021.103806 (PMC8731227; doi:10.1016/j.ebiom.2021.103806)
Supplement: Supplementary file 2 [file mmc2.xlsx]

## Sheet: Supplementary Table 1
Supplementary Table S1. Differential expression of LZTFL1 and the MDA5 (IFIH1) pathway genes (CCL5, ICAM1, IFIH1, RAVER1 and TNF) at a single-cell level in COVID-19-succumbed human lungs compared to Control (healthy) human lungs [25]
p_val	avg_log2FC	pct.1 (COVID-19)	pct.2 (Healthy)	Symbol	Type	DE
0.161685	0.0498875	0.007	0.003	CCL5	AT1	NS		DE criteria
0.0137855	0.0351155	0.005	0.002	CCL5	AT1+AT2 (combined AT1 and AT2 cells)	NS		Up:	p_val<0.05, FC>=1.2, pct.1>=0.1
0.037761	0.0284328	0.005	0.001	CCL5	AT2	NS		Down:	p_val<0.05, FC<=1.2, pct.2>=0.1
0.351658	0.179318	0.01	0	CCL5	B	NS		NS:	otherwise
1	0	0	0	CCL5	Basal	NS
0.261354	-0.0587641	0	0.013	CCL5	Ciliated	NS		"up" means up-regulated in COVID when compared to Control
0.788076	0.022159	0.003	0.004	CCL5	Club	NS		"down" means down-regulated in COVID when compared to Control
0.404551	0.0681577	0.022	0	CCL5	DC	NS
0.613178	0.00238028	0.008	0.006	CCL5	FB	NS		LOG2(1.2) is about 0.263
1	0	0	0	CCL5	Goblet	NS		LOG2(1.5) is about 0.585
0.557904	0.00740086	0.003	0	CCL5	LymphaticEndo	NS
0.97884	0.00459467	0.003	0.003	CCL5	Macrophage	NS
0.369615	0.455182	0.031	0	CCL5	Mast	NS
0.600881	0.0352216	0.004	0.002	CCL5	Monocyte	NS
0.232761	0.0183319	0.017	0.056	CCL5	MyoFB	NS
0.24642	0.101532	0.33	0.262	CCL5	NK	NS
0.372601	-0.0378565	0.005	0.014	CCL5	Pericyte	NS
1	0	0	0	CCL5	SMC	NS
1.45602e-10	0.738076	0.175	0.065	CCL5	T	Up
0.685689	0.00643318	0.008	0.006	CCL5	VascularEndo	NS
2.84172e-44	-0.612026	0.302	0.582	ICAM1	AT1	Down
2.5419e-123	-0.768835	0.172	0.406	ICAM1	AT1+AT2 (combined AT1 and AT2 cells)	Down
1.86227e-80	-0.855753	0.112	0.313	ICAM1	AT2	Down
0.147172	-0.385653	0.031	0.08	ICAM1	B	NS
0.351794	0.515079	0.25	0.15	ICAM1	Basal	NS
0.115692	0.264964	0.119	0.067	ICAM1	Ciliated	NS
7.45178e-10	-0.207339	0.102	0.252	ICAM1	Club	NS
0.376307	-0.188734	0.178	0.25	ICAM1	DC	NS
6.82836e-05	0.0940449	0.166	0.105	ICAM1	FB	NS
0.592561	-0.452896	0	0.095	ICAM1	Goblet	NS
0.207868	0.197112	0.071	0.039	ICAM1	LymphaticEndo	NS
2.38716e-10	-0.0294882	0.106	0.161	ICAM1	Macrophage	NS
0.949206	-0.0434759	0.042	0.038	ICAM1	Mast	NS
7.20885e-07	-0.337212	0.063	0.14	ICAM1	Monocyte	Down
0.577451	-0.117445	0.176	0.222	ICAM1	MyoFB	NS
0.0194473	-0.419481	0.034	0.071	ICAM1	NK	NS
0.128122	-0.148315	0.052	0.099	ICAM1	Pericyte	NS
0.246889	-0.387135	0.015	0.044	ICAM1	SMC	NS
0.957723	0.0135755	0.024	0.023	ICAM1	T	NS
0.742517	-0.0222002	0.114	0.107	ICAM1	VascularEndo	NS
0.457135	0.139482	0.068	0.062	IFIH1	AT1	NS
0.000384496	0.206456	0.062	0.046	IFIH1	AT1+AT2 (combined AT1 and AT2 cells)	NS
5.39497e-05	0.245158	0.06	0.037	IFIH1	AT2	NS
0.437839	0.223982	0.102	0.069	IFIH1	B	NS
0.471481	-0.0360306	0.083	0.033	IFIH1	Basal	NS
0.00098067	0.299745	0.119	0.029	IFIH1	Ciliated	Up
0.0377559	0.483821	0.047	0.017	IFIH1	Club	NS
0.0996765	0.870975	0.133	0.031	IFIH1	DC	NS
1.50487e-07	0.446089	0.073	0.019	IFIH1	FB	NS
0.704989	-0.173802	0	0.053	IFIH1	Goblet	NS
0.0160705	0.177622	0.139	0.055	IFIH1	LymphaticEndo	NS
4.51561e-07	0.443353	0.149	0.116	IFIH1	Macrophage	Up
0.0599218	1.00116	0.125	0	IFIH1	Mast	NS
3.73242e-12	0.892121	0.189	0.077	IFIH1	Monocyte	Up
0.923151	0.245921	0.049	0.056	IFIH1	MyoFB	NS
0.000115396	0.69755	0.098	0.011	IFIH1	NK	NS
0.533882	0.137252	0.079	0.056	IFIH1	Pericyte	NS
0.121512	0.323851	0.052	0	IFIH1	SMC	NS
0.0209351	0.214794	0.069	0.042	IFIH1	T	NS
6.75764e-08	0.602808	0.162	0.052	IFIH1	VascularEndo	Up
7.37749e-05	-0.0558318	0.031	0.061	LZTFL1	AT1	NS
1.9464e-25	-0.068591	0.025	0.07	LZTFL1	AT1+AT2 (combined AT1 and AT2 cells)	NS
1.46212e-23	-0.0748238	0.022	0.074	LZTFL1	AT2	NS
0.489228	-0.27638	0.01	0.023	LZTFL1	B	NS
0.445039	-0.146225	0	0.05	LZTFL1	Basal	NS
0.368206	-0.0172744	0.188	0.225	LZTFL1	Ciliated	NS
3.19469e-05	-0.203129	0.014	0.052	LZTFL1	Club	NS
0.954865	0.181497	0.033	0.031	LZTFL1	DC	NS
0.00448659	-0.05682	0.022	0.04	LZTFL1	FB	NS
0.617449	-0.320776	0	0.084	LZTFL1	Goblet	NS
0.480619	0.0811768	0.016	0.008	LZTFL1	LymphaticEndo	NS
0.000292912	-0.0152892	0.011	0.021	LZTFL1	Macrophage	NS
0.616793	0.0918288	0.01	0	LZTFL1	Mast	NS
0.425928	-0.0106011	0.005	0.008	LZTFL1	Monocyte	NS
0.503628	0.160968	0.024	0	LZTFL1	MyoFB	NS
0.0604494	0.444249	0.07	0.033	LZTFL1	NK	NS
0.949748	-0.157947	0.027	0.028	LZTFL1	Pericyte	NS
0.412915	-0.113429	0.007	0.022	LZTFL1	SMC	NS
0.804723	0.0349357	0.018	0.017	LZTFL1	T	NS
0.497555	-0.063976	0.016	0.02	LZTFL1	VascularEndo	NS
0.0394502	-0.023155	0.007	0.015	RAVER1	AT1	NS
0.00471794	-0.0114479	0.008	0.014	RAVER1	AT1+AT2 (combined AT1 and AT2 cells)	NS
0.045714	-0.00515716	0.008	0.013	RAVER1	AT2	NS
0.293485	-0.225623	0	0.011	RAVER1	B	NS
0.541626	-0.0671188	0	0.033	RAVER1	Basal	NS
0.110017	-0.102324	0	0.025	RAVER1	Ciliated	NS
0.0157302	-0.0727852	0.006	0.022	RAVER1	Club	NS
0.45875	-0.0365588	0.011	0.031	RAVER1	DC	NS
0.500758	-0.00677064	0.004	0.006	RAVER1	FB	NS
0.782226	-0.136305	0	0.032	RAVER1	Goblet	NS
0.769055	-0.00169155	0.005	0.008	RAVER1	LymphaticEndo	NS
0.0110545	0.0127479	0.012	0.019	RAVER1	Macrophage	NS
1	0	0	0	RAVER1	Mast	NS
0.0675075	-0.0388027	0.004	0.012	RAVER1	Monocyte	NS
0.803992	0.0268872	0.003	0	RAVER1	MyoFB	NS
0.188078	0.0816683	0.009	0	RAVER1	NK	NS
0.000332186	-0.457568	0.005	0.056	RAVER1	Pericyte	NS
0.0855742	-0.209073	0	0.022	RAVER1	SMC	NS
0.472137	0.045554	0.008	0.005	RAVER1	T	NS
0.657148	0.00615965	0.004	0.006	RAVER1	VascularEndo	NS
0.94041	0.00288568	0.001	0.001	TNF	AT1	NS
0.590558	-0.00191219	0.001	0.001	TNF	AT1+AT2 (combined AT1 and AT2 cells)	NS
0.447589	-0.00419291	0	0.001	TNF	AT2	NS
0.932686	-0.148491	0.01	0.011	TNF	B	NS
1	0	0	0	TNF	Basal	NS
0.520682	-0.0124358	0	0.004	TNF	Ciliated	NS
0.725398	0.00153746	0.001	0	TNF	Club	NS
0.5635	0.069556	0.011	0	TNF	DC	NS
0.695613	0.00230273	0	0	TNF	FB	NS
1	0	0	0	TNF	Goblet	NS
1	0	0	0	TNF	LymphaticEndo	NS
3.02105e-09	-0.0489963	0.002	0.013	TNF	Macrophage	NS
0.616793	0.0444773	0.01	0	TNF	Mast	NS
0.025225	-0.0805793	0.005	0.017	TNF	Monocyte	NS
1	0	0	0	TNF	MyoFB	NS
0.553523	-0.101001	0.003	0.005	TNF	NK	NS
1	0	0	0	TNF	Pericyte	NS
1	0	0	0	TNF	SMC	NS
2.08011e-08	-0.304378	0.004	0.034	TNF	T	NS
0.549304	0.00549439	0.001	0	TNF	VascularEndo	NS

## Sheet: Supplementary Table 2
Supplementary Table S2. Differential expression of LZTFL1 and the MDA5 (IFIH1) pathway genes (CCL5, ICAM1, IFIH1, RAVER1, IFNB1, and TNF) using snRNA-seq of COVID-19-succumbed human lungs vs. Control (healthy) human lungs [26]
p_val	avg_log2FC	pct.1 (COVID-19)	pct.2 (Healthy)	Symbol	Type	DE		DE criteria
0.672668	-0.0205043	0.009	0.011	CCL5	Activated B cells	NS		Up:	p_val<0.05, FC>=1.2, pct.1>=0.1
0.324333	0.0123882	0.001	0	CCL5	Adventitial FB	NS		Down:	p_val<0.05, FC<=1.2, pct.2>=0.1
0.336876	0.0711151	0.005	0	CCL5	Airway basal	NS		NS:	otherwise
0.0718181	-0.023106	0	0.003	CCL5	Airway ciliated	NS
0.508613	0.0233167	0.001	0	CCL5	Airway club	NS		"up" means up-regulated in COVID when compared to Control
0.0981893	0.0305433	0.003	0	CCL5	Airway goblet	NS		"down" means down-regulated in COVID when compared to Control
0.00435327	0.05478	0.008	0	CCL5	Airway mucous	NS
0.838926	0.0353034	0.003	0.003	CCL5	Airway smooth muscle	NS		LOG2(1.2) is about 0.263
0.0637004	0.0303765	0.003	0.001	CCL5	Alveolar FB	NS		LOG2(1.5) is about 0.585
0.293787	-0.00729694	0.003	0.001	CCL5	Alveolar macrophages	NS
0.375812	0.0167622	0.002	0	CCL5	Arterial endothelial cells	NS
0.210177	0.00752977	0.002	0.001	CCL5	AT1	NS
0.0190873	0.0105102	0.002	0.001	CCL5	AT1+AT2 (combined AT1 and AT2 cells)	NS
0.044739	0.013015	0.002	0	CCL5	AT2	NS
0.00663481	0.398201	0.015	0	CCL5	B cells	NS
0.245339	0.0295093	0.002	0	CCL5	Capillary endothelial cells	NS
2.0865e-07	0.405084	0.086	0.053	CCL5	CD4+ T cells	NS
7.46041e-10	0.678893	0.199	0.103	CCL5	CD8+ T cells	Up
0.000455513	1.0273	0.173	0.068	CCL5	Cycling epithelial	Up
4.10739e-14	0.914407	0.109	0.013	CCL5	Cycling NK/T cells	Up
0.468363	0.00280449	0.009	0.005	CCL5	Dendritic cells	NS
0.489996	-0.0189818	0.001	0.003	CCL5	ECM-high epithelial	NS
1	0	0	0	CCL5	Endothelial cells (general)	NS
0.434674	0.220749	0.012	0.005	CCL5	Endothelial cells (other)	NS
0.0409088	-0.179206	0.002	0.02	CCL5	Inflamed endothelial cells	NS
0.00281303	0.0254257	0.009	0.001	CCL5	Intermediate pathological FB	NS
0.315816	-0.0305068	0.003	0.007	CCL5	Mast cells	NS
0.676922	0.156928	0.005	0	CCL5	Mesothelial FB	NS
0.0344431	-0.0202878	0	0.001	CCL5	Monocyte-derived macrophages	NS
0.30206	-0.0215256	0	0.002	CCL5	Monocytes	NS
0.658674	0.00156635	0.001	0	CCL5	Neuronal cells	NS
0.00153485	0.43145	0.207	0.153	CCL5	NK cells	Up
0.510037	0.00544495	0.001	0	CCL5	Other FB	NS
0.0919964	0.267935	0.023	0	CCL5	Pathological FB	NS
0.799725	-0.0110986	0.005	0.006	CCL5	Pericytes	NS
0.885	-0.018952	0.001	0.001	CCL5	Plasma cells	NS
1	0	0	0	CCL5	Pulmonary venous endothelial cells	NS
0.00218146	-0.204535	0.002	0.031	CCL5	Systemic venous endothelial cells	NS
0.0047671	-0.0884651	0.001	0.007	CCL5	Transitioning MDM	NS
0.641622	-0.16384	0.014	0.019	CCL5	Tregs	NS
1	0	0	0	CCL5	Tuft-like	NS
0.0132185	0.297465	0.062	0.008	CCL5	Vascular smooth muscle	NS
0.955668	0.0222321	0.001	0.002	ICAM1	Activated B cells	NS
1.6391e-07	-0.817942	0.075	0.128	ICAM1	Adventitial FB	Down
0.308388	-0.481153	0.066	0.089	ICAM1	Airway basal	NS
0.00094113	-0.228963	0.006	0.021	ICAM1	Airway ciliated	NS
9.38746e-17	-1.30169	0.137	0.327	ICAM1	Airway club	Down
1.2091e-08	0.537671	0.08	0.022	ICAM1	Airway goblet	NS
6.45924e-08	1.36739	0.074	0.014	ICAM1	Airway mucous	NS
0.758387	-0.158569	0.013	0.015	ICAM1	Airway smooth muscle	NS
0.540145	-0.326297	0.073	0.066	ICAM1	Alveolar FB	NS
2.18293e-15	0.260525	0.074	0.021	ICAM1	Alveolar macrophages	NS
0.0952806	-0.0365779	0.177	0.131	ICAM1	Arterial endothelial cells	NS
0.247019	-0.233736	0.326	0.294	ICAM1	AT1	NS
0.0119005	-0.269868	0.289	0.254	ICAM1	AT1+AT2 (combined AT1 and AT2 cells)	Down
0.34521	-0.334694	0.25	0.226	ICAM1	AT2	NS
1	0	0	0	ICAM1	B cells	NS
0.000437953	-0.920362	0.051	0.114	ICAM1	Capillary endothelial cells	Down
0.456001	0.00291844	0	0	ICAM1	CD4+ T cells	NS
1	0	0	0	ICAM1	CD8+ T cells	NS
0.351202	0.435408	0.053	0.036	ICAM1	Cycling epithelial	NS
0.0022723	0.0765761	0.032	0.009	ICAM1	Cycling NK/T cells	NS
0.623134	-0.211392	0.013	0.016	ICAM1	Dendritic cells	NS
2.77629e-11	-0.740765	0.143	0.317	ICAM1	ECM-high epithelial	Down
0.0309862	-0.65333	0.041	0.067	ICAM1	Endothelial cells (general)	NS
0.258149	-0.64147	0.121	0.159	ICAM1	Endothelial cells (other)	NS
0.130111	-1.12552	0.066	0.12	ICAM1	Inflamed endothelial cells	NS
5.00736e-37	-1.34486	0.087	0.197	ICAM1	Intermediate pathological FB	Down
0.000803938	-0.317955	0.001	0.016	ICAM1	Mast cells	NS
0.707018	0.12556	0.138	0.167	ICAM1	Mesothelial FB	NS
0.00107278	-0.304675	0.025	0.038	ICAM1	Monocyte-derived macrophages	NS
0.0232617	0.186419	0.016	0.005	ICAM1	Monocytes	NS
0.03395	-0.221278	0.01	0.024	ICAM1	Neuronal cells	NS
1	0	0	0	ICAM1	NK cells	NS
0.0536266	0.212853	0.027	0.009	ICAM1	Other FB	NS
0.0542927	0.419731	0.15	0.083	ICAM1	Pathological FB	NS
0.667563	0.0833832	0.046	0.038	ICAM1	Pericytes	NS
0.0786792	0.0321121	0.009	0.003	ICAM1	Plasma cells	NS
0.00263425	-0.944875	0.097	0.188	ICAM1	Pulmonary venous endothelial cells	Down
6.00944e-05	-1.2817	0.052	0.185	ICAM1	Systemic venous endothelial cells	Down
3.2155e-06	-0.500034	0.007	0.033	ICAM1	Transitioning MDM	NS
0.482043	0.0150048	0.002	0	ICAM1	Tregs	NS
0.172965	0.209909	0.246	0.122	ICAM1	Tuft-like	NS
0.00634596	0.0571507	0.285	0.155	ICAM1	Vascular smooth muscle	NS
0.0253977	0.236384	0.061	0.034	IFIH1	Activated B cells	NS
0.000114514	0.145016	0.042	0.015	IFIH1	Adventitial FB	NS
0.167301	0.11483	0.041	0.018	IFIH1	Airway basal	NS
0.611565	0.0243987	0.019	0.017	IFIH1	Airway ciliated	NS
0.000853486	0.31187	0.05	0.011	IFIH1	Airway club	NS
0.00266291	-0.0102219	0.035	0.069	IFIH1	Airway goblet	NS
0.681243	0.141734	0.035	0.041	IFIH1	Airway mucous	NS
0.0844369	0.28632	0.029	0.013	IFIH1	Airway smooth muscle	NS
3.47413e-14	0.345452	0.051	0.01	IFIH1	Alveolar FB	NS
9.16338e-05	0.243394	0.115	0.085	IFIH1	Alveolar macrophages	NS
0.00215407	0.407709	0.09	0.039	IFIH1	Arterial endothelial cells	NS
3.73301e-33	0.3247	0.081	0.026	IFIH1	AT1	NS
4.49182e-87	0.342669	0.071	0.016	IFIH1	AT1+AT2 (combined AT1 and AT2 cells)	NS
1.48451e-53	0.334329	0.059	0.01	IFIH1	AT2	NS
0.462587	0.388284	0.077	0.056	IFIH1	B cells	NS
0.154987	0.375615	0.084	0.062	IFIH1	Capillary endothelial cells	NS
0.000323019	0.217081	0.038	0.023	IFIH1	CD4+ T cells	NS
0.0105313	0.250346	0.042	0.022	IFIH1	CD8+ T cells	NS
0.22324	-0.0256584	0.031	0.052	IFIH1	Cycling epithelial	NS
0.0991618	0.0817703	0.065	0.047	IFIH1	Cycling NK/T cells	NS
9.82587e-06	0.441872	0.115	0.042	IFIH1	Dendritic cells	Up
0.865577	0.146143	0.051	0.048	IFIH1	ECM-high epithelial	NS
0.373245	0.136107	0.055	0.044	IFIH1	Endothelial cells (general)	NS
0.843616	-0.195188	0.055	0.058	IFIH1	Endothelial cells (other)	NS
0.467365	-0.258479	0.039	0.06	IFIH1	Inflamed endothelial cells	NS
7.53752e-06	0.149931	0.051	0.022	IFIH1	Intermediate pathological FB	NS
0.00202456	0.591345	0.079	0.04	IFIH1	Mast cells	NS
0.346276	0.0481905	0.066	0.111	IFIH1	Mesothelial FB	NS
1.6713e-05	0.230999	0.076	0.048	IFIH1	Monocyte-derived macrophages	NS
0.00859416	0.324911	0.077	0.048	IFIH1	Monocytes	NS
0.00864064	0.205115	0.052	0.018	IFIH1	Neuronal cells	NS
0.402177	0.0371009	0.039	0.032	IFIH1	NK cells	NS
0.171608	0.193932	0.041	0.024	IFIH1	Other FB	NS
0.436116	0.265677	0.038	0.025	IFIH1	Pathological FB	NS
0.153572	0.302234	0.034	0.013	IFIH1	Pericytes	NS
7.53657e-05	0.118084	0.093	0.05	IFIH1	Plasma cells	NS
0.00152827	0.761028	0.092	0.013	IFIH1	Pulmonary venous endothelial cells	NS
0.536761	0.352936	0.065	0.046	IFIH1	Systemic venous endothelial cells	NS
0.902443	0.139313	0.044	0.043	IFIH1	Transitioning MDM	NS
0.730628	0.0206021	0.048	0.056	IFIH1	Tregs	NS
0.710463	0.279146	0.116	0.098	IFIH1	Tuft-like	NS
0.727667	-0.000237793	0.125	0.109	IFIH1	Vascular smooth muscle	NS
1	0	0	0	IFNB1	Activated B cells	NS
1	0	0	0	IFNB1	Adventitial FB	NS
1	0	0	0	IFNB1	Airway basal	NS
1	0	0	0	IFNB1	Airway ciliated	NS
1	0	0	0	IFNB1	Airway club	NS
1	0	0	0	IFNB1	Airway goblet	NS
1	0	0	0	IFNB1	Airway mucous	NS
1	0	0	0	IFNB1	Airway smooth muscle	NS
1	0	0	0	IFNB1	Alveolar FB	NS
1	0	0	0	IFNB1	Alveolar macrophages	NS
1	0	0	0	IFNB1	Arterial endothelial cells	NS
1	0	0	0	IFNB1	AT1	NS
1	0	0	0	IFNB1	AT1+AT2 (combined AT1 and AT2 cells)	NS
1	0	0	0	IFNB1	AT2	NS
1	0	0	0	IFNB1	B cells	NS
1	0	0	0	IFNB1	Capillary endothelial cells	NS
0.180016	-0.00882757	0	0	IFNB1	CD4+ T cells	NS
1	0	0	0	IFNB1	CD8+ T cells	NS
1	0	0	0	IFNB1	Cycling epithelial	NS
1	0	0	0	IFNB1	Cycling NK/T cells	NS
0.322234	-0.00590834	0	0.002	IFNB1	Dendritic cells	NS
1	0	0	0	IFNB1	ECM-high epithelial	NS
1	0	0	0	IFNB1	Endothelial cells (general)	NS
1	0	0	0	IFNB1	Endothelial cells (other)	NS
1	0	0	0	IFNB1	Inflamed endothelial cells	NS
1	0	0	0	IFNB1	Intermediate pathological FB	NS
1	0	0	0	IFNB1	Mast cells	NS
1	0	0	0	IFNB1	Mesothelial FB	NS
1	0	0	0	IFNB1	Monocyte-derived macrophages	NS
1	0	0	0	IFNB1	Monocytes	NS
1	0	0	0	IFNB1	Neuronal cells	NS
0.0486026	-0.0473695	0	0.003	IFNB1	NK cells	NS
1	0	0	0	IFNB1	Other FB	NS
1	0	0	0	IFNB1	Pathological FB	NS
1	0	0	0	IFNB1	Pericytes	NS
1	0	0	0	IFNB1	Plasma cells	NS
1	0	0	0	IFNB1	Pulmonary venous endothelial cells	NS
1	0	0	0	IFNB1	Systemic venous endothelial cells	NS
1	0	0	0	IFNB1	Transitioning MDM	NS
1	0	0	0	IFNB1	Tregs	NS
1	0	0	0	IFNB1	Tuft-like	NS
1	0	0	0	IFNB1	Vascular smooth muscle	NS
0.888094	-0.0128481	0.009	0.01	LZTFL1	Activated B cells	NS
0.324019	-0.022086	0.018	0.013	LZTFL1	Adventitial FB	NS
0.577945	0.0103114	0.033	0.024	LZTFL1	Airway basal	NS
0.0100524	0.274252	0.119	0.089	LZTFL1	Airway ciliated	Up
0.489319	0.10648	0.028	0.021	LZTFL1	Airway club	NS
0.219058	0.0522475	0.018	0.027	LZTFL1	Airway goblet	NS
0.0130457	0.0470485	0.035	0.012	LZTFL1	Airway mucous	NS
0.658846	-0.0781499	0.01	0.013	LZTFL1	Airway smooth muscle	NS
0.921963	-0.00442319	0.011	0.01	LZTFL1	Alveolar FB	NS
0.659496	0.00379019	0.012	0.013	LZTFL1	Alveolar macrophages	NS
0.41223	0.000309287	0.01	0.005	LZTFL1	Arterial endothelial cells	NS
4.89329e-05	0.0610178	0.033	0.019	LZTFL1	AT1	NS
4.43282e-05	0.0101887	0.034	0.024	LZTFL1	AT1+AT2 (combined AT1 and AT2 cells)	NS
0.0289077	-0.02359	0.035	0.028	LZTFL1	AT2	NS
1	0	0	0	LZTFL1	B cells	NS
0.224592	-0.0458237	0	0.003	LZTFL1	Capillary endothelial cells	NS
0.106258	-0.0277281	0.006	0.009	LZTFL1	CD4+ T cells	NS
0.00145964	-0.298673	0.006	0.017	LZTFL1	CD8+ T cells	NS
0.0518436	-0.142501	0.01	0.031	LZTFL1	Cycling epithelial	NS
0.40332	-0.0496844	0.017	0.022	LZTFL1	Cycling NK/T cells	NS
0.491162	-0.0363045	0.006	0.009	LZTFL1	Dendritic cells	NS
0.0103294	-0.13388	0.019	0.045	LZTFL1	ECM-high epithelial	NS
0.563738	0.0453304	0.005	0.003	LZTFL1	Endothelial cells (general)	NS
0.122664	-0.176638	0	0.014	LZTFL1	Endothelial cells (other)	NS
0.445271	0.120705	0.012	0	LZTFL1	Inflamed endothelial cells	NS
0.00142808	0.0492759	0.024	0.01	LZTFL1	Intermediate pathological FB	NS
0.313213	-0.0470052	0.003	0.007	LZTFL1	Mast cells	NS
0.623155	0.309417	0.046	0.028	LZTFL1	Mesothelial FB	NS
0.807304	0.0038307	0.006	0.006	LZTFL1	Monocyte-derived macrophages	NS
0.278623	0.0745438	0.007	0.003	LZTFL1	Monocytes	NS
0.60866	-0.144398	0.012	0.015	LZTFL1	Neuronal cells	NS
0.0489342	0.178037	0.054	0.034	LZTFL1	NK cells	NS
0.234911	0.149041	0.014	0.006	LZTFL1	Other FB	NS
0.694377	-0.160338	0.02	0.025	LZTFL1	Pathological FB	NS
0.358304	0.0650574	0.016	0.006	LZTFL1	Pericytes	NS
0.0396498	0.099235	0.021	0.01	LZTFL1	Plasma cells	NS
0.293065	0.10436	0.007	0	LZTFL1	Pulmonary venous endothelial cells	NS
1	0	0	0	LZTFL1	Systemic venous endothelial cells	NS
0.985702	0.0309405	0.003	0.003	LZTFL1	Transitioning MDM	NS
0.0453338	-0.256115	0	0.009	LZTFL1	Tregs	NS
0.109345	-0.463747	0.014	0.073	LZTFL1	Tuft-like	NS
0.0426126	-0.239214	0.038	0.085	LZTFL1	Vascular smooth muscle	NS
0.110461	0.113132	0.013	0.005	RAVER1	Activated B cells	NS
0.499846	-0.0566477	0.006	0.008	RAVER1	Adventitial FB	NS
0.691429	-0.0311258	0.016	0.012	RAVER1	Airway basal	NS
0.0157062	0.0961121	0.033	0.017	RAVER1	Airway ciliated	NS
0.253116	0.0715242	0.02	0.011	RAVER1	Airway club	NS
0.496015	0.00815425	0.016	0.021	RAVER1	Airway goblet	NS
0.614252	-0.213403	0.016	0.02	RAVER1	Airway mucous	NS
0.567568	-0.0246036	0.005	0.003	RAVER1	Airway smooth muscle	NS
0.0853639	0.0315047	0.012	0.007	RAVER1	Alveolar FB	NS
0.0370938	-0.0253209	0.025	0.033	RAVER1	Alveolar macrophages	NS
0.444027	-0.00672835	0.006	0.002	RAVER1	Arterial endothelial cells	NS
0.00372879	0.0140107	0.019	0.012	RAVER1	AT1	NS
5.07075e-06	0.0319577	0.02	0.012	RAVER1	AT1+AT2 (combined AT1 and AT2 cells)	NS
0.000293147	0.0477948	0.021	0.012	RAVER1	AT2	NS
0.576521	0.13383	0.015	0.008	RAVER1	B cells	NS
0.669313	-0.0216006	0.009	0.007	RAVER1	Capillary endothelial cells	NS
0.0773102	0.0870959	0.013	0.008	RAVER1	CD4+ T cells	NS
0.0365453	0.13431	0.01	0.002	RAVER1	CD8+ T cells	NS
0.51049	0.0718688	0.026	0.036	RAVER1	Cycling epithelial	NS
0.0875874	0.139896	0.039	0.025	RAVER1	Cycling NK/T cells	NS
0.155004	0.0927218	0.017	0.007	RAVER1	Dendritic cells	NS
0.104279	0.19566	0.024	0.009	RAVER1	ECM-high epithelial	NS
0.568648	-0.023364	0.005	0.003	RAVER1	Endothelial cells (general)	NS
0.208591	-0.0978564	0	0.01	RAVER1	Endothelial cells (other)	NS
0.591601	0.0644584	0.006	0	RAVER1	Inflamed endothelial cells	NS
0.411228	-0.0467759	0.016	0.013	RAVER1	Intermediate pathological FB	NS
0.82108	0.0393302	0.005	0.005	RAVER1	Mast cells	NS
0.25255	0.180878	0.036	0	RAVER1	Mesothelial FB	NS
0.0246577	0.0565795	0.01	0.004	RAVER1	Monocyte-derived macrophages	NS
0.877582	-0.0345446	0.01	0.009	RAVER1	Monocytes	NS
0.531789	-0.019679	0.014	0.018	RAVER1	Neuronal cells	NS
0.352219	0.0775863	0.013	0.008	RAVER1	NK cells	NS
0.598771	-0.0695797	0.009	0.006	RAVER1	Other FB	NS
0.12131	-0.296898	0.026	0.05	RAVER1	Pathological FB	NS
0.197611	-0.205372	0.007	0.019	RAVER1	Pericytes	NS
0.00438985	0.0765491	0.026	0.01	RAVER1	Plasma cells	NS
0.298284	-0.0962486	0.005	0.013	RAVER1	Pulmonary venous endothelial cells	NS
0.728256	0.0112004	0.002	0	RAVER1	Systemic venous endothelial cells	NS
0.188473	0.0928756	0.006	0	RAVER1	Transitioning MDM	NS
0.797274	-0.0588805	0.012	0.014	RAVER1	Tregs	NS
0.226469	-0.256774	0.058	0.122	RAVER1	Tuft-like	NS
0.220082	0.051482	0.038	0.016	RAVER1	Vascular smooth muscle	NS
0.936675	0.00565591	0.003	0.003	TNF	Activated B cells	NS
0.421119	0.0113719	0.001	0	TNF	Adventitial FB	NS
1	0	0	0	TNF	Airway basal	NS
1	0	0	0	TNF	Airway ciliated	NS
1	0	0	0	TNF	Airway club	NS
0.0981893	0.0156655	0.003	0	TNF	Airway goblet	NS
0.000475697	0.262622	0.012	0	TNF	Airway mucous	NS
0.424923	0.0250476	0.002	0	TNF	Airway smooth muscle	NS
1	0	0	0	TNF	Alveolar FB	NS
7.6966e-14	-0.0560871	0.005	0.021	TNF	Alveolar macrophages	NS
1	0	0	0	TNF	Arterial endothelial cells	NS
0.597097	0.000385594	0	0	TNF	AT1	NS
0.276475	0.00563364	0.001	0	TNF	AT1+AT2 (combined AT1 and AT2 cells)	NS
0.0605855	0.0109025	0.001	0	TNF	AT2	NS
0.717388	-0.0351893	0	0.002	TNF	B cells	NS
1	0	0	0	TNF	Capillary endothelial cells	NS
0.257093	0.0411391	0.008	0.006	TNF	CD4+ T cells	NS
0.0708362	0.128177	0.007	0.001	TNF	CD8+ T cells	NS
0.68595	-0.0212389	0.007	0.01	TNF	Cycling epithelial	NS
0.847268	0.0785674	0.01	0.011	TNF	Cycling NK/T cells	NS
0.247832	0.0618441	0.009	0.004	TNF	Dendritic cells	NS
0.211236	0.119049	0.005	0	TNF	ECM-high epithelial	NS
1	0	0	0	TNF	Endothelial cells (general)	NS
1	0	0	0	TNF	Endothelial cells (other)	NS
1	0	0	0	TNF	Inflamed endothelial cells	NS
0.565316	0.00171392	0	0	TNF	Intermediate pathological FB	NS
1	0	0	0	TNF	Mast cells	NS
1	0	0	0	TNF	Mesothelial FB	NS
0.481876	-0.018201	0.003	0.003	TNF	Monocyte-derived macrophages	NS
0.407972	0.0574576	0.004	0.002	TNF	Monocytes	NS
0.531431	0.0275312	0.001	0	TNF	Neuronal cells	NS
0.6713	0.0323983	0.007	0.006	TNF	NK cells	NS
1	0	0	0	TNF	Other FB	NS
0.742281	0.00329583	0.001	0	TNF	Pathological FB	NS
1	0	0	0	TNF	Pericytes	NS
0.197727	-0.0150729	0	0.001	TNF	Plasma cells	NS
1	0	0	0	TNF	Pulmonary venous endothelial cells	NS
1	0	0	0	TNF	Systemic venous endothelial cells	NS
0.657038	0.00350517	0.002	0.003	TNF	Transitioning MDM	NS
0.387396	0.0787058	0.012	0.005	TNF	Tregs	NS
1	0	0	0	TNF	Tuft-like	NS
0.506641	0.0151876	0.003	0	TNF	Vascular smooth muscle	NS

## Sheet: Supplementary Table 3
Supplementary Table S3a. Differential expression of LZTFL1 and the MDA5 (IFIH1) pathway genes (CCL5, ICAM1, IFIH1, RAVER1 and IFNB1) at a single-cell level in SARS-CoV-2-infected monkey lungs (3 dpi and 10 dpi) compared to irradiated SARS-CoV-2-infected (control) monkey lungs [28]
p_val	Bonferroni(p_val)	avg_log2FC	pct.1	pct.2	Ident1	Ident2	Symbol	Type	DE
0.0881164	0.264349	0.504292	0.131	0.028	Group2	Group1	CCL5	AT1	NS		DE criteria
0.00564639	0.0169392	-0.235902	0.047	0.131	Group3	Group2	CCL5	AT1	NS		Up:	Bonferroni(p_val)<0.05, FC>=1.2, pct.1>=0.1
0.60707	1.82121	0.26839	0.047	0.028	Group3	Group1	CCL5	AT1	NS		Down:	Bonferroni(p_val)<0.05, FC<=1.2, pct.2>=0.1
0.103521	0.310564	0.492445	0.143	0.072	Group2	Group1	CCL5	AT1+AT2 (combined AT1 and AT2 cells)	NS		NS:	otherwise
0.000392754	0.00117826	-0.395752	0.079	0.143	Group3	Group2	CCL5	AT1+AT2 (combined AT1 and AT2 cells)	Down
0.848978	2.54693	0.0966925	0.079	0.072	Group3	Group1	CCL5	AT1+AT2 (combined AT1 and AT2 cells)	NS		"up" means up-regulated in Ident1 when compared to Ident2
0.630786	1.89236	0.468651	0.148	0.121	Group2	Group1	CCL5	AT2	NS		"down" means down-regulated in Ident1 when compared to Ident2
0.0110753	0.0332259	-0.464553	0.091	0.148	Group3	Group2	CCL5	AT2	Down
0.584525	1.75358	0.0040982	0.091	0.121	Group3	Group1	CCL5	AT2	NS		LOG2(1.2) is about 0.263
0.136807	0.410422	-0.136168	0.1	0.154	Group2	Group1	CCL5	B/Plasma	NS		LOG2(1.5) is about 0.585
0.359204	1.07761	-0.326411	0.091	0.1	Group3	Group2	CCL5	B/Plasma	NS
0.0263586	0.0790757	-0.462579	0.091	0.154	Group3	Group1	CCL5	B/Plasma	NS		Groups
0.721921	2.16576	0.213153	0.08	0.062	Group2	Group1	CCL5	cDC	NS		Group1	3 dpi of inactivated SARS-CoV-2
0.981019	2.94306	-0.0977185	0.08	0.08	Group3	Group2	CCL5	cDC	NS		Group2	3 dpi of SARS-CoV-2
0.695747	2.08724	0.115435	0.08	0.062	Group3	Group1	CCL5	cDC	NS		Group3	10 dpi of SARS-CoV-2
0.950521	2.85156	-0.212175	0.167	0.125	Group2	Group1	CCL5	Epi_KRT5	NS
0.155622	0.466867	-0.612656	0.058	0.167	Group3	Group2	CCL5	Epi_KRT5	NS		p_val, avg_log2FC, pct.1, pct.2 values were calculated using Seurat4 FindMarkers function using two-tailed Wilcoxon rank sum test
0.424026	1.27208	-0.824831	0.058	0.125	Group3	Group1	CCL5	Epi_KRT5	NS		Bonferroni (p_val) values are bonferroni corrected p values for multiple testing among the three groups
0.308905	0.926716	0.759013	0.186	0.133	Group2	Group1	CCL5	Epi_SCGB3A2	NS
0.00814237	0.0244271	-0.425072	0.085	0.186	Group3	Group2	CCL5	Epi_SCGB3A2	Down
0.42171	1.26513	0.333941	0.085	0.133	Group3	Group1	CCL5	Epi_SCGB3A2	NS
0.79066	2.37198	0.0642271	0.05	0.037	Group2	Group1	CCL5	FB/SMC/Pericyte	NS
0.0281928	0.0845784	0.0415559	0.091	0.05	Group3	Group2	CCL5	FB/SMC/Pericyte	NS
0.362341	1.08702	0.105783	0.091	0.037	Group3	Group1	CCL5	FB/SMC/Pericyte	NS
0.447629	1.34289	0.0964595	0.105	0.072	Group2	Group1	CCL5	LymphaticEndo	NS
0.0860374	0.258112	0.267313	0.045	0.105	Group3	Group2	CCL5	LymphaticEndo	NS
0.490962	1.47288	0.363773	0.045	0.072	Group3	Group1	CCL5	LymphaticEndo	NS
0.112255	0.336766	0.872211	0.15	0.051	Group2	Group1	CCL5	Mast	NS
0.00141112	0.00423336	-0.806671	0.041	0.15	Group3	Group2	CCL5	Mast	Down
0.78737	2.36211	0.0655403	0.041	0.051	Group3	Group1	CCL5	Mast	NS
0.074777	0.224331	-1.30419	0.083	0.214	Group2	Group1	CCL5	Mesothelial	NS
0.710592	2.13178	0.175529	0.072	0.083	Group3	Group2	CCL5	Mesothelial	NS
0.0669638	0.200891	-1.12866	0.072	0.214	Group3	Group1	CCL5	Mesothelial	NS
4.65217e-05	0.000139565	0.258222	0.103	0.081	Group2	Group1	CCL5	Mono/Mac	NS
9.27007e-05	0.000278102	-0.112907	0.087	0.103	Group3	Group2	CCL5	Mono/Mac	NS
0.131603	0.394809	0.145315	0.087	0.081	Group3	Group1	CCL5	Mono/Mac	NS
0.0971098	0.291329	0.146835	0.632	0.709	Group2	Group1	CCL5	NK/T	NS
3.99286e-40	1.19786e-39	-0.440859	0.533	0.632	Group3	Group2	CCL5	NK/T	Down
5.91874e-42	1.77562e-41	-0.294024	0.533	0.709	Group3	Group1	CCL5	NK/T	Down
0.779485	2.33845	0.409477	0.102	0.091	Group2	Group1	CCL5	pDC	NS
0.00166148	0.00498445	-0.404235	0.034	0.102	Group3	Group2	CCL5	pDC	Down
0.20722	0.62166	0.00524208	0.034	0.091	Group3	Group1	CCL5	pDC	NS
0.844519	2.53356	0.193597	0.077	0	Group2	Group1	CCL5	Secretory/Ciliated	NS
0.804271	2.41281	0.282241	0.097	0.077	Group3	Group2	CCL5	Secretory/Ciliated	NS
0.657776	1.97333	0.475838	0.097	0	Group3	Group1	CCL5	Secretory/Ciliated	NS
0.097726	0.293178	0.133666	0.089	0.056	Group2	Group1	CCL5	VascularEndo	NS
0.0655889	0.196767	0.0942916	0.064	0.089	Group3	Group2	CCL5	VascularEndo	NS
0.616229	1.84869	0.227958	0.064	0.056	Group3	Group1	CCL5	VascularEndo	NS
0.759814	2.27944	-0.135172	0.589	0.611	Group2	Group1	ICAM1	AT1	NS
0.0641963	0.192589	0.288718	0.725	0.589	Group3	Group2	ICAM1	AT1	NS
0.35764	1.07292	0.153546	0.725	0.611	Group3	Group1	ICAM1	AT1	NS
0.404032	1.2121	-0.336749	0.482	0.522	Group2	Group1	ICAM1	AT1+AT2 (combined AT1 and AT2 cells)	NS
1.48863e-10	4.46589e-10	0.506606	0.702	0.482	Group3	Group2	ICAM1	AT1+AT2 (combined AT1 and AT2 cells)	Up
0.0226672	0.0680017	0.169857	0.702	0.522	Group3	Group1	ICAM1	AT1+AT2 (combined AT1 and AT2 cells)	NS
0.823906	2.47172	-0.212137	0.436	0.424	Group2	Group1	ICAM1	AT2	NS
1.78097e-11	5.34291e-11	0.655296	0.693	0.436	Group3	Group2	ICAM1	AT2	Up
0.00198244	0.00594733	0.443159	0.693	0.424	Group3	Group1	ICAM1	AT2	Up
0.0659237	0.197771	-0.067059	0.063	0.115	Group2	Group1	ICAM1	B/Plasma	NS
4.28425e-06	1.28528e-05	0.0462549	0.142	0.063	Group3	Group2	ICAM1	B/Plasma	NS
0.530365	1.5911	-0.0208042	0.142	0.115	Group3	Group1	ICAM1	B/Plasma	NS
0.470695	1.41209	-0.242234	0.568	0.656	Group2	Group1	ICAM1	cDC	NS
0.0171128	0.0513384	0.263657	0.628	0.568	Group3	Group2	ICAM1	cDC	NS
0.544778	1.63433	0.0214228	0.628	0.656	Group3	Group1	ICAM1	cDC	NS
0.375216	1.12565	1.76617	0.5	0.375	Group2	Group1	ICAM1	Epi_KRT5	NS
0.0840548	0.252164	-1.48095	0.291	0.5	Group3	Group2	ICAM1	Epi_KRT5	NS
0.762947	2.28884	0.285218	0.291	0.375	Group3	Group1	ICAM1	Epi_KRT5	NS
0.0971765	0.291529	-0.417846	0.526	0.667	Group2	Group1	ICAM1	Epi_SCGB3A2	NS
0.0625787	0.187736	-0.374355	0.434	0.526	Group3	Group2	ICAM1	Epi_SCGB3A2	NS
0.001083	0.00324899	-0.792201	0.434	0.667	Group3	Group1	ICAM1	Epi_SCGB3A2	Down
0.954113	2.86234	0.137666	0.106	0.111	Group2	Group1	ICAM1	FB/SMC/Pericyte	NS
7.01242e-08	2.10373e-07	0.372281	0.258	0.106	Group3	Group2	ICAM1	FB/SMC/Pericyte	Up
0.0959739	0.287922	0.509947	0.258	0.111	Group3	Group1	ICAM1	FB/SMC/Pericyte	NS
0.995398	2.98619	0.0808728	0.071	0.072	Group2	Group1	ICAM1	LymphaticEndo	NS
0.20675	0.62025	-0.192229	0.036	0.071	Group3	Group2	ICAM1	LymphaticEndo	NS
0.288904	0.866712	-0.111356	0.036	0.072	Group3	Group1	ICAM1	LymphaticEndo	NS
0.000560652	0.00168195	-0.785939	0.3	0.744	Group2	Group1	ICAM1	Mast	Down
0.470706	1.41212	0.0776281	0.384	0.3	Group3	Group2	ICAM1	Mast	NS
0.000108566	0.000325699	-0.708311	0.384	0.744	Group3	Group1	ICAM1	Mast	Down
0.303926	0.911778	0.326791	0.322	0.214	Group2	Group1	ICAM1	Mesothelial	NS
0.054882	0.164646	0.27678	0.209	0.322	Group3	Group2	ICAM1	Mesothelial	NS
0.8622	2.5866	0.60357	0.209	0.214	Group3	Group1	ICAM1	Mesothelial	NS
1.44299e-57	4.32898e-57	0.736264	0.427	0.307	Group2	Group1	ICAM1	Mono/Mac	Up
5.5468e-25	1.66404e-24	-0.398274	0.384	0.427	Group3	Group2	ICAM1	Mono/Mac	Down
1.90532e-24	5.71596e-24	0.33799	0.384	0.307	Group3	Group1	ICAM1	Mono/Mac	Up
0.133351	0.400054	0.0572063	0.043	0.036	Group2	Group1	ICAM1	NK/T	NS
0.593151	1.77945	-0.0553279	0.042	0.043	Group3	Group2	ICAM1	NK/T	NS
0.270716	0.812147	0.0018784	0.042	0.036	Group3	Group1	ICAM1	NK/T	NS
0.0652339	0.195702	-0.642164	0.423	0.591	Group2	Group1	ICAM1	pDC	NS
0.00149093	0.00447278	-0.227413	0.278	0.423	Group3	Group2	ICAM1	pDC	NS
0.00276042	0.00828126	-0.869577	0.278	0.591	Group3	Group1	ICAM1	pDC	Down
0.543838	1.63151	0.617289	0.231	0	Group2	Group1	ICAM1	Secretory/Ciliated	NS
0.73872	2.21616	-0.105188	0.187	0.231	Group3	Group2	ICAM1	Secretory/Ciliated	NS
0.512029	1.53609	0.512101	0.187	0	Group3	Group1	ICAM1	Secretory/Ciliated	NS
0.789703	2.36911	-0.292056	0.48	0.486	Group2	Group1	ICAM1	VascularEndo	NS
1.37054e-09	4.11162e-09	-0.293312	0.322	0.48	Group3	Group2	ICAM1	VascularEndo	Down
2.27619e-05	6.82857e-05	-0.585367	0.322	0.486	Group3	Group1	ICAM1	VascularEndo	Down
2.49056e-06	7.47169e-06	1.9791	0.439	0	Group2	Group1	IFIH1	AT1	Up
6.54288e-22	1.96286e-21	-1.75979	0.039	0.439	Group3	Group2	IFIH1	AT1	Down
0.228798	0.686394	0.219314	0.039	0	Group3	Group1	IFIH1	AT1	NS
4.62461e-12	1.38738e-11	1.94795	0.473	0.014	Group2	Group1	IFIH1	AT1+AT2 (combined AT1 and AT2 cells)	Up
1.97111e-47	5.91332e-47	-1.64457	0.133	0.473	Group3	Group2	IFIH1	AT1+AT2 (combined AT1 and AT2 cells)	Down
0.0041108	0.0123324	0.30338	0.133	0.014	Group3	Group1	IFIH1	AT1+AT2 (combined AT1 and AT2 cells)	Up
1.19316e-06	3.57949e-06	1.9201	0.488	0.03	Group2	Group1	IFIH1	AT2	Up
4.6349e-30	1.39047e-29	-1.60017	0.17	0.488	Group3	Group2	IFIH1	AT2	Down
0.0338048	0.101415	0.319931	0.17	0.03	Group3	Group1	IFIH1	AT2	NS
0.000624607	0.00187382	0.984202	0.222	0.087	Group2	Group1	IFIH1	B/Plasma	Up
2.9787e-20	8.93611e-20	-1.06039	0.081	0.222	Group3	Group2	IFIH1	B/Plasma	Down
0.833153	2.49946	-0.0761902	0.081	0.087	Group3	Group1	IFIH1	B/Plasma	NS
6.10176e-05	0.000183053	1.56857	0.608	0.281	Group2	Group1	IFIH1	cDC	Up
8.79005e-17	2.63702e-16	-1.40306	0.245	0.608	Group3	Group2	IFIH1	cDC	Down
0.895777	2.68733	0.16551	0.245	0.281	Group3	Group1	IFIH1	cDC	NS
0.048014	0.144042	2.21759	0.417	0	Group2	Group1	IFIH1	Epi_KRT5	NS
0.000371978	0.00111593	-1.93757	0.081	0.417	Group3	Group2	IFIH1	Epi_KRT5	Down
0.413009	1.23903	0.280016	0.081	0	Group3	Group1	IFIH1	Epi_KRT5	NS
1.42486e-05	4.27458e-05	1.65167	0.505	0.156	Group2	Group1	IFIH1	Epi_SCGB3A2	Up
1.05907e-12	3.1772e-12	-1.50217	0.178	0.505	Group3	Group2	IFIH1	Epi_SCGB3A2	Down
0.643192	1.92958	0.149505	0.178	0.156	Group3	Group1	IFIH1	Epi_SCGB3A2	NS
0.00183466	0.00550399	1.52347	0.423	0.148	Group2	Group1	IFIH1	FB/SMC/Pericyte	Up
1.80153e-27	5.4046e-27	-1.61366	0.088	0.423	Group3	Group2	IFIH1	FB/SMC/Pericyte	Down
0.311044	0.933133	-0.090188	0.088	0.148	Group3	Group1	IFIH1	FB/SMC/Pericyte	NS
2.82863e-08	8.48588e-08	0.948346	0.619	0.275	Group2	Group1	IFIH1	LymphaticEndo	Up
1.70904e-15	5.12711e-15	-1.73534	0.164	0.619	Group3	Group2	IFIH1	LymphaticEndo	Down
0.101957	0.305872	-0.786994	0.164	0.275	Group3	Group1	IFIH1	LymphaticEndo	NS
0.000115624	0.000346871	2.03272	0.317	0	Group2	Group1	IFIH1	Mast	Up
7.96543e-09	2.38963e-08	-1.72733	0.062	0.317	Group3	Group2	IFIH1	Mast	Down
0.111463	0.334388	0.305394	0.062	0	Group3	Group1	IFIH1	Mast	NS
9.69788e-06	2.90937e-05	1.86669	0.745	0.214	Group2	Group1	IFIH1	Mesothelial	Up
5.99434e-25	1.7983e-24	-1.13741	0.209	0.745	Group3	Group2	IFIH1	Mesothelial	Down
0.77236	2.31708	0.729285	0.209	0.214	Group3	Group1	IFIH1	Mesothelial	NS
0	0	1.70703	0.645	0.317	Group2	Group1	IFIH1	Mono/Mac	Up
0	0	-1.58246	0.267	0.645	Group3	Group2	IFIH1	Mono/Mac	Down
0.0784736	0.235421	0.12457	0.267	0.317	Group3	Group1	IFIH1	Mono/Mac	NS
5.95006e-90	1.78502e-89	1.06485	0.212	0.039	Group2	Group1	IFIH1	NK/T	Up
1.64112e-113	4.92335e-113	-0.896279	0.066	0.212	Group3	Group2	IFIH1	NK/T	Down
1.06381e-06	3.19144e-06	0.168572	0.066	0.039	Group3	Group1	IFIH1	NK/T	NS
0.0253662	0.0760987	0.778447	0.363	0.136	Group2	Group1	IFIH1	pDC	NS
9.23626e-13	2.77088e-12	-0.775098	0.105	0.363	Group3	Group2	IFIH1	pDC	Down
0.697168	2.0915	0.00334861	0.105	0.136	Group3	Group1	IFIH1	pDC	NS
0.362811	1.08843	0.834819	0.385	0	Group2	Group1	IFIH1	Secretory/Ciliated	NS
0.122337	0.36701	-0.295426	0.201	0.385	Group3	Group2	IFIH1	Secretory/Ciliated	NS
0.491587	1.47476	0.539393	0.201	0	Group3	Group1	IFIH1	Secretory/Ciliated	NS
5.24464e-43	1.57339e-42	2.04174	0.654	0.217	Group2	Group1	IFIH1	VascularEndo	Up
1.69978e-123	5.09933e-123	-2.19921	0.136	0.654	Group3	Group2	IFIH1	VascularEndo	Down
0.00541554	0.0162466	-0.157462	0.136	0.217	Group3	Group1	IFIH1	VascularEndo	NS
1	3	0	0	0	Group2	Group1	IFNB1	AT1	NS
1	3	0	0	0	Group3	Group2	IFNB1	AT1	NS
1	3	0	0	0	Group3	Group1	IFNB1	AT1	NS
1	3	0	0	0	Group2	Group1	IFNB1	AT1+AT2 (combined AT1 and AT2 cells)	NS
1	3	0	0	0	Group3	Group2	IFNB1	AT1+AT2 (combined AT1 and AT2 cells)	NS
1	3	0	0	0	Group3	Group1	IFNB1	AT1+AT2 (combined AT1 and AT2 cells)	NS
1	3	0	0	0	Group2	Group1	IFNB1	AT2	NS
1	3	0	0	0	Group3	Group2	IFNB1	AT2	NS
1	3	0	0	0	Group3	Group1	IFNB1	AT2	NS
1	3	0	0	0	Group2	Group1	IFNB1	B/Plasma	NS
0.488776	1.46633	0.00281554	0.001	0	Group3	Group2	IFNB1	B/Plasma	NS
0.77309	2.31927	0.00281554	0.001	0	Group3	Group1	IFNB1	B/Plasma	NS
1	3	0	0	0	Group2	Group1	IFNB1	cDC	NS
1	3	0	0	0	Group3	Group2	IFNB1	cDC	NS
1	3	0	0	0	Group3	Group1	IFNB1	cDC	NS
0.474959	1.42488	1.05362	0.083	0	Group2	Group1	IFNB1	Epi_KRT5	NS
0.00814656	0.0244397	-1.05362	0	0.083	Group3	Group2	IFNB1	Epi_KRT5	NS
1	3	0	0	0	Group3	Group1	IFNB1	Epi_KRT5	NS
1	3	0	0	0	Group2	Group1	IFNB1	Epi_SCGB3A2	NS
1	3	0	0	0	Group3	Group2	IFNB1	Epi_SCGB3A2	NS
1	3	0	0	0	Group3	Group1	IFNB1	Epi_SCGB3A2	NS
1	3	0	0	0	Group2	Group1	IFNB1	FB/SMC/Pericyte	NS
1	3	0	0	0	Group3	Group2	IFNB1	FB/SMC/Pericyte	NS
1	3	0	0	0	Group3	Group1	IFNB1	FB/SMC/Pericyte	NS
1	3	0	0	0	Group2	Group1	IFNB1	LymphaticEndo	NS
1	3	0	0	0	Group3	Group2	IFNB1	LymphaticEndo	NS
1	3	0	0	0	Group3	Group1	IFNB1	LymphaticEndo	NS
1	3	0	0	0	Group2	Group1	IFNB1	Mast	NS
1	3	0	0	0	Group3	Group2	IFNB1	Mast	NS
1	3	0	0	0	Group3	Group1	IFNB1	Mast	NS
1	3	0	0	0	Group2	Group1	IFNB1	Mesothelial	NS
1	3	0	0	0	Group3	Group2	IFNB1	Mesothelial	NS
1	3	0	0	0	Group3	Group1	IFNB1	Mesothelial	NS
5.15462e-05	0.000154639	0.0891846	0.007	0.001	Group2	Group1	IFNB1	Mono/Mac	NS
1.05272e-16	3.15815e-16	-0.0899274	0	0.007	Group3	Group2	IFNB1	Mono/Mac	NS
0.00986852	0.0296056	-0.000742769	0	0.001	Group3	Group1	IFNB1	Mono/Mac	NS
0.234649	0.703947	0.00367866	0.001	0	Group2	Group1	IFNB1	NK/T	NS
0.311154	0.933463	-0.00324732	0	0.001	Group3	Group2	IFNB1	NK/T	NS
0.495467	1.4864	0.000431334	0	0	Group3	Group1	IFNB1	NK/T	NS
0.841146	2.52344	0.00313814	0.002	0	Group2	Group1	IFNB1	pDC	NS
0.49255	1.47765	-0.00313814	0	0.002	Group3	Group2	IFNB1	pDC	NS
1	3	0	0	0	Group3	Group1	IFNB1	pDC	NS
1	3	0	0	0	Group2	Group1	IFNB1	Secretory/Ciliated	NS
1	3	0	0	0	Group3	Group2	IFNB1	Secretory/Ciliated	NS
1	3	0	0	0	Group3	Group1	IFNB1	Secretory/Ciliated	NS
1	3	0	0	0	Group2	Group1	IFNB1	VascularEndo	NS
1	3	0	0	0	Group3	Group2	IFNB1	VascularEndo	NS
1	3	0	0	0	Group3	Group1	IFNB1	VascularEndo	NS
0.815101	2.4453	-0.0590401	0.037	0.028	Group2	Group1	LZTFL1	AT1	NS
0.0473129	0.141939	-0.00718041	0.008	0.037	Group3	Group2	LZTFL1	AT1	NS
0.276421	0.829263	-0.0662205	0.008	0.028	Group3	Group1	LZTFL1	AT1	NS
0.467414	1.40224	-0.0284676	0.031	0.014	Group2	Group1	LZTFL1	AT1+AT2 (combined AT1 and AT2 cells)	NS
0.222022	0.666065	0.0204874	0.019	0.031	Group3	Group2	LZTFL1	AT1+AT2 (combined AT1 and AT2 cells)	NS
0.794817	2.38445	-0.00798015	0.019	0.014	Group3	Group1	LZTFL1	AT1+AT2 (combined AT1 and AT2 cells)	NS
0.333376	1.00013	0.0269241	0.028	0	Group2	Group1	LZTFL1	AT2	NS
0.739112	2.21734	0.0325476	0.024	0.028	Group3	Group2	LZTFL1	AT2	NS
0.373227	1.11968	0.0594717	0.024	0	Group3	Group1	LZTFL1	AT2	NS
0.573873	1.72162	-0.0457978	0.005	0.01	Group2	Group1	LZTFL1	B/Plasma	NS
0.151514	0.454543	0.0100823	0.012	0.005	Group3	Group2	LZTFL1	B/Plasma	NS
0.823452	2.47036	-0.0357154	0.012	0.01	Group3	Group1	LZTFL1	B/Plasma	NS
0.173806	0.521419	-0.0623168	0.006	0.031	Group2	Group1	LZTFL1	cDC	NS
0.803827	2.41148	0.0162044	0.008	0.006	Group3	Group2	LZTFL1	cDC	NS
0.218775	0.656326	-0.0461123	0.008	0.031	Group3	Group1	LZTFL1	cDC	NS
1	3	0	0	0	Group2	Group1	LZTFL1	Epi_KRT5	NS
0.610849	1.83255	0.113825	0.023	0	Group3	Group2	LZTFL1	Epi_KRT5	NS
0.684345	2.05304	0.113825	0.023	0	Group3	Group1	LZTFL1	Epi_KRT5	NS
0.192741	0.578224	-0.0913389	0.01	0.044	Group2	Group1	LZTFL1	Epi_SCGB3A2	NS
0.61159	1.83477	0.0461701	0.018	0.01	Group3	Group2	LZTFL1	Epi_SCGB3A2	NS
0.254353	0.763059	-0.0451688	0.018	0.044	Group3	Group1	LZTFL1	Epi_SCGB3A2	NS
0.631249	1.89375	0.0501102	0.009	0	Group2	Group1	LZTFL1	FB/SMC/Pericyte	NS
0.398299	1.1949	-0.01531	0.015	0.009	Group3	Group2	LZTFL1	FB/SMC/Pericyte	NS
0.522549	1.56765	0.0348002	0.015	0	Group3	Group1	LZTFL1	FB/SMC/Pericyte	NS
0.420119	1.26036	0.0520601	0.01	0	Group2	Group1	LZTFL1	LymphaticEndo	NS
0.966565	2.8997	-0.0283361	0.009	0.01	Group3	Group2	LZTFL1	LymphaticEndo	NS
0.435081	1.30524	0.023724	0.009	0	Group3	Group1	LZTFL1	LymphaticEndo	NS
0.257935	0.773804	0.141031	0.033	0	Group2	Group1	LZTFL1	Mast	NS
0.00452518	0.0135755	-0.141031	0	0.033	Group3	Group2	LZTFL1	Mast	NS
1	3	0	0	0	Group3	Group1	LZTFL1	Mast	NS
0.46326	1.38978	0.100414	0.038	0	Group2	Group1	LZTFL1	Mesothelial	NS
0.179386	0.538158	-0.0688156	0.014	0.038	Group3	Group2	LZTFL1	Mesothelial	NS
0.664135	1.9924	0.0315988	0.014	0	Group3	Group1	LZTFL1	Mesothelial	NS
1.42875e-06	4.28624e-06	-0.00600459	0.002	0.009	Group2	Group1	LZTFL1	Mono/Mac	NS
0.00706361	0.0211908	0.00478789	0.005	0.002	Group3	Group2	LZTFL1	Mono/Mac	NS
0.00984653	0.0295396	-0.0012167	0.005	0.009	Group3	Group1	LZTFL1	Mono/Mac	NS
0.967045	2.90113	0.00275293	0.002	0.002	Group2	Group1	LZTFL1	NK/T	NS
0.262674	0.788023	-0.00613358	0.001	0.002	Group3	Group2	LZTFL1	NK/T	NS
0.371925	1.11578	-0.00338065	0.001	0.002	Group3	Group1	LZTFL1	NK/T	NS
0.578812	1.73643	0.0468438	0.014	0	Group2	Group1	LZTFL1	pDC	NS
0.528968	1.5869	0.000885788	0.008	0.014	Group3	Group2	LZTFL1	pDC	NS
0.673099	2.0193	0.0477296	0.008	0	Group3	Group1	LZTFL1	pDC	NS
0.844519	2.53356	0.0674604	0.077	0	Group2	Group1	LZTFL1	Secretory/Ciliated	NS
0.577423	1.73227	0.237479	0.127	0.077	Group3	Group2	LZTFL1	Secretory/Ciliated	NS
0.603624	1.81087	0.304939	0.127	0	Group3	Group1	LZTFL1	Secretory/Ciliated	NS
0.02656	0.07968	-0.0480321	0.001	0.008	Group2	Group1	LZTFL1	VascularEndo	NS
0.397125	1.19137	-0.000891641	0	0.001	Group3	Group2	LZTFL1	VascularEndo	NS
0.00992256	0.0297677	-0.0489238	0	0.008	Group3	Group1	LZTFL1	VascularEndo	NS
1	3	0	0	0	Group2	Group1	RAVER1	AT1	NS
0.521057	1.56317	0.0254098	0.004	0	Group3	Group2	RAVER1	AT1	NS
0.714889	2.14467	0.0254098	0.004	0	Group3	Group1	RAVER1	AT1	NS
0.970779	2.91234	-0.00363625	0.014	0.014	Group2	Group1	RAVER1	AT1+AT2 (combined AT1 and AT2 cells)	NS
0.95614	2.86842	0.0214513	0.013	0.014	Group3	Group2	RAVER1	AT1+AT2 (combined AT1 and AT2 cells)	NS
0.950608	2.85182	0.0178151	0.013	0.014	Group3	Group1	RAVER1	AT1+AT2 (combined AT1 and AT2 cells)	NS
0.693197	2.07959	-0.0209307	0.02	0.03	Group2	Group1	RAVER1	AT2	NS
0.804576	2.41373	0.0193513	0.017	0.02	Group3	Group2	RAVER1	AT2	NS
0.592751	1.77825	-0.00157943	0.017	0.03	Group3	Group1	RAVER1	AT2	NS
0.00138687	0.00416061	-0.355332	0.012	0.058	Group2	Group1	RAVER1	B/Plasma	NS
0.139908	0.419724	0.00100845	0.022	0.012	Group3	Group2	RAVER1	B/Plasma	NS
0.0209002	0.0627006	-0.354323	0.022	0.058	Group3	Group1	RAVER1	B/Plasma	NS
0.61003	1.83009	0.0189282	0.017	0.031	Group2	Group1	RAVER1	cDC	NS
0.376084	1.12825	0.0353996	0.031	0.017	Group3	Group2	RAVER1	cDC	NS
1	3	0.0543278	0.031	0.031	Group3	Group1	RAVER1	cDC	NS
1	3	0	0	0	Group2	Group1	RAVER1	Epi_KRT5	NS
0.610849	1.83255	0.120175	0.023	0	Group3	Group2	RAVER1	Epi_KRT5	NS
0.684345	2.05304	0.120175	0.023	0	Group3	Group1	RAVER1	Epi_KRT5	NS
0.0203086	0.0609259	-0.0748677	0.01	0.089	Group2	Group1	RAVER1	Epi_SCGB3A2	NS
0.430046	1.29014	-0.0212073	0.004	0.01	Group3	Group2	RAVER1	Epi_SCGB3A2	NS
1.66484e-05	4.99451e-05	-0.096075	0.004	0.089	Group3	Group1	RAVER1	Epi_SCGB3A2	NS
0.816117	2.44835	0.00573338	0.002	0	Group2	Group1	RAVER1	FB/SMC/Pericyte	NS
0.000838209	0.00251463	0.0579996	0.03	0.002	Group3	Group2	RAVER1	FB/SMC/Pericyte	NS
0.360668	1.082	0.0637329	0.03	0	Group3	Group1	RAVER1	FB/SMC/Pericyte	NS
0.381505	1.14451	-0.013526	0.057	0.029	Group2	Group1	RAVER1	LymphaticEndo	NS
0.10978	0.32934	-0.0781098	0.018	0.057	Group3	Group2	RAVER1	LymphaticEndo	NS
0.622752	1.86826	-0.0916358	0.018	0.029	Group3	Group1	RAVER1	LymphaticEndo	NS
0.722609	2.16783	0.146535	0.067	0.051	Group2	Group1	RAVER1	Mast	NS
0.506298	1.51889	-0.0653435	0.045	0.067	Group3	Group2	RAVER1	Mast	NS
0.911738	2.73521	0.0811914	0.045	0.051	Group3	Group1	RAVER1	Mast	NS
0.00615329	0.0184599	-0.0455517	0.005	0.071	Group2	Group1	RAVER1	Mesothelial	NS
0.807314	2.42194	0.096191	0.007	0.005	Group3	Group2	RAVER1	Mesothelial	NS
0.0479203	0.143761	0.0506392	0.007	0.071	Group3	Group1	RAVER1	Mesothelial	NS
3.87958e-43	1.16387e-42	-0.0643043	0.055	0.138	Group2	Group1	RAVER1	Mono/Mac	NS
0.437795	1.31339	-0.043928	0.053	0.055	Group3	Group2	RAVER1	Mono/Mac	NS
1.68907e-49	5.06721e-49	-0.108232	0.053	0.138	Group3	Group1	RAVER1	Mono/Mac	NS
0.0640621	0.192186	0.0471523	0.052	0.042	Group2	Group1	RAVER1	NK/T	NS
1.86244e-08	5.58731e-08	-0.135769	0.031	0.052	Group3	Group2	RAVER1	NK/T	NS
0.00720663	0.0216199	-0.0886164	0.031	0.042	Group3	Group1	RAVER1	NK/T	NS
0.304604	0.913812	0.139709	0.046	0	Group2	Group1	RAVER1	pDC	NS
0.1854	0.556201	-0.0305232	0.025	0.046	Group3	Group2	RAVER1	pDC	NS
0.454544	1.36363	0.109186	0.025	0	Group3	Group1	RAVER1	pDC	NS
0.844519	2.53356	0.15058	0.077	0	Group2	Group1	RAVER1	Secretory/Ciliated	NS
0.0430759	0.129228	-0.131629	0.007	0.077	Group3	Group2	RAVER1	Secretory/Ciliated	NS
0.951292	2.85388	0.0189508	0.007	0	Group3	Group1	RAVER1	Secretory/Ciliated	NS
0.116759	0.350277	0.19929	0.081	0.052	Group2	Group1	RAVER1	VascularEndo	NS
6.45354e-06	1.93606e-05	-0.227327	0.031	0.081	Group3	Group2	RAVER1	VascularEndo	NS
0.133019	0.399057	-0.0280366	0.031	0.052	Group3	Group1	RAVER1	VascularEndo	NS
Supplementary Table S3b. Multi-group comparison of expression of LZTFL1 and the MDA5 (IFIH1) pathway genes (CCL5, ICAM1, IFIH1, RAVER1 and IFNB1) at a single-cell level in SARS-CoV-2-infected monkey lungs using Kruskal-Wallis Rank Sum Test [28]
Type	Gene	p_val		p_val of Kruskal-Wallis Rank Sum Test < 0.05
AT1	ICAM1	0.150771
AT2	ICAM1	8.93551e-12
Epi_KRT5	ICAM1	0.218452
Epi_SCGB3A2	ICAM1	0.00228505
Secretory/Ciliated	ICAM1	0.749921
VascularEndo	ICAM1	1.80615e-09
LymphaticEndo	ICAM1	0.427426
FB/SMC/Pericyte	ICAM1	3.04095e-07
Mesothelial	ICAM1	0.108722
Mono/Mac	ICAM1	2.27456e-64
pDC	ICAM1	0.000592736
cDC	ICAM1	0.0564292
Mast	ICAM1	0.000213319
NK/T	ICAM1	0.32192
B/Plasma	ICAM1	2.62359e-05
AT1	CCL5	0.0107975
AT2	CCL5	0.0391441
Epi_KRT5	CCL5	0.315009
Epi_SCGB3A2	CCL5	0.0294327
Secretory/Ciliated	CCL5	0.872149
VascularEndo	CCL5	0.0791627
LymphaticEndo	CCL5	0.209857
FB/SMC/Pericyte	CCL5	0.0733411
Mesothelial	CCL5	0.166795
Mono/Mac	CCL5	5.80568e-06
pDC	CCL5	0.00704053
cDC	CCL5	0.926349
Mast	CCL5	0.00514055
NK/T	CCL5	3.19989e-55
B/Plasma	CCL5	0.0809267
AT1	LZTFL1	0.139233
AT2	LZTFL1	0.620089
Epi_KRT5	LZTFL1	0.79075
Epi_SCGB3A2	LZTFL1	0.370865
Secretory/Ciliated	LZTFL1	0.742507
VascularEndo	LZTFL1	0.00823438
LymphaticEndo	LZTFL1	0.721586
FB/SMC/Pericyte	LZTFL1	0.591686
Mesothelial	LZTFL1	0.316108
Mono/Mac	LZTFL1	1.6359e-05
pDC	LZTFL1	0.711146
cDC	LZTFL1	0.344372
Mast	LZTFL1	0.00912162
NK/T	LZTFL1	0.49889
B/Plasma	LZTFL1	0.357195
AT1	IFIH1	7.23385e-24
AT2	IFIH1	2.94082e-31
Epi_KRT5	IFIH1	0.000680823
Epi_SCGB3A2	IFIH1	8.90188e-13
Secretory/Ciliated	IFIH1	0.227019
VascularEndo	IFIH1	5.27321e-142
LymphaticEndo	IFIH1	6.02287e-18
FB/SMC/Pericyte	IFIH1	2.11189e-27
Mesothelial	IFIH1	1.25451e-26
Mono/Mac	IFIH1	0
pDC	IFIH1	1.77447e-12
cDC	IFIH1	9.66428e-17
Mast	IFIH1	8.98893e-10
NK/T	IFIH1	2.35431e-170
B/Plasma	IFIH1	7.95583e-20
AT1	IFNB1	N/A
AT2	IFNB1	N/A
Epi_KRT5	IFNB1	0.0199073
Epi_SCGB3A2	IFNB1	N/A
Secretory/Ciliated	IFNB1	N/A
VascularEndo	IFNB1	N/A
LymphaticEndo	IFNB1	N/A
FB/SMC/Pericyte	IFNB1	N/A
Mesothelial	IFNB1	N/A
Mono/Mac	IFNB1	8.49742e-19
pDC	IFNB1	0.771423
cDC	IFNB1	N/A
Mast	IFNB1	N/A
NK/T	IFNB1	0.332579
B/Plasma	IFNB1	0.753668
AT1	RAVER1	0.755487
AT2	RAVER1	0.853112
Epi_KRT5	RAVER1	0.79075
Epi_SCGB3A2	RAVER1	4.27032e-05
Secretory/Ciliated	RAVER1	0.119669
VascularEndo	RAVER1	2.81374e-05
LymphaticEndo	RAVER1	0.226575
FB/SMC/Pericyte	RAVER1	0.00258533
Mesothelial	RAVER1	0.0213126
Mono/Mac	RAVER1	1.39628e-57
pDC	RAVER1	0.258262
cDC	RAVER1	0.666738
Mast	RAVER1	0.798978
NK/T	RAVER1	1.4448e-07
B/Plasma	RAVER1	0.00832072

## Sheet: Supplementary Table 4
Supplementary Table S4. Raw data for gene expression analysis
Bar graphs
Figure 1b
A549 cells stably expressing dCas9-KRAB
Replicate	Gene	RQ	Average	Normalized to 1	Average	SD	P value; Student's t-test, 2 tailed, target vs. non-target Ctl					Shapiro-Wilk normality test P value
		Non-targeted sgRNA Ctl
#1	LARS2	0.931314	0.914188	1.01873	1	0.0254047
#2	LARS2	0.923498		1.01018
#3	LARS2	0.887753		0.971083
		Targeted sgRNA
#1	LARS2	0.783702	0.881355	0.857265	0.964085	0.0949257	0.561092
#2	LARS2	0.910723		0.996209
#3	LARS2	0.94964		1.03878
		Non-targeted sgRNA Ctl
#1	LIMD1	1.01061	1.00012	1.01048	1	0.0240708
#2	LIMD1	1.01718		1.01705
#3	LIMD1	0.972586		0.972466
		Targeted sgRNA
#1	LIMD1	0.929	0.923323	0.928885	0.923209	0.00688712	0.00603618
#2	LIMD1	0.925308		0.925194
#3	LIMD1	0.915661		0.915547
		Non-targeted sgRNA Ctl
#1	SACM1L	1.02737	1.09917	0.934677	1	0.0823698
#2	SACM1L	1.06926		0.972791
#3	SACM1L	1.20088		1.09253
		Targeted sgRNA
#1	SACM1L	0.995651	1.0572	0.905821	0.961813	0.12499	0.68143
#2	SACM1L	0.961343		0.874608
#3	SACM1L	1.21459		1.10501
		Non-targeted sgRNA Ctl
#1	LZTFL1	0.893306	1.04344	0.856113	1	0.171611						0.5521
#2	LZTFL1	0.995391		0.953948
#3	LZTFL1	1.24163		1.18994
		Targeted sgRNA
#1	LZTFL1	0.400828	0.50835	0.384139	0.487185	0.10975	0.0120589					0.8134
#2	LZTFL1	0.49545		0.474822
#3	LZTFL1	0.628772		0.602593
		Non-targeted sgRNA Ctl
#1	CCR9	0.996079	1.10544	0.901073	1	0.304588
#2	CCR9	1.48322		1.34175
#3	CCR9	0.837007		0.757173
		Targeted sgRNA
#1	CCR9	1.20037	1.08925	1.08588	0.985355	0.0929349	0.940338
#2	CCR9	0.997725		0.902562
#3	CCR9	1.06965		0.967626
		Non-targeted sgRNA Ctl
#1	FYCO1	0.960967	0.915471	1.0497	1	0.0474976
#2	FYCO1	0.874329		0.955058
#3	FYCO1	0.911119		0.995246
		Targeted sgRNA
#1	FYCO1	0.830126	0.881114	0.906774	0.96247	0.0746268	0.503191
#2	FYCO1	0.854477		0.933374
#3	FYCO1	0.958738		1.04726
		Non-targeted sgRNA Ctl
#1	dCas9	0.910322	0.975175	0.933496	1	0.0777871
#2	dCas9	0.956614		0.980967
#3	dCas9	1.05859		1.08554
		Targeted sgRNA
#1	dCas9	0.880372	0.906247	0.902784	0.929317	0.0455596	0.245994
#2	dCas9	0.88082		0.903243
#3	dCas9	0.957548		0.981924
Figure 2b
A549 cells stably expressing dCas9-KRAB
Replicate	Gene	RQ	Average	Normalized to 1	Average	SD	P value; Student's t-test, 2 tailed, target vs. non-target Ctl					Shapiro-Wilk normality test P value
		Non-targeted sgRNA Ctl
#1	MRPL4	1.07571	0.986289	1.09066	1	0.0789054
#2	MRPL4	0.933848		0.94683
#3	MRPL4	0.949311		0.962508
		Targeted sgRNA
#1	MRPL4	1.12039	1.04573	1.13597	1.06027	0.0705457	0.379837
#2	MRPL4	0.982703		0.996364
#3	MRPL4	1.0341		1.04848
		Non-targeted sgRNA Ctl
#1	ZGLP1	1.03221	1.00765	1.02437	1	0.0278108
#2	ZGLP1	1.01362		1.00593
#3	ZGLP1	0.977122		0.969704
		Targeted sgRNA
#1	ZGLP1	0.751147	0.907535	0.745445	0.900645	0.135453	0.281256
#2	ZGLP1	1.00266		0.995043
#3	ZGLP1	0.968803		0.961448
		Non-targeted sgRNA Ctl
#1	FDX2	1.02795	0.994743	1.03338	1	0.037511
#2	FDX2	1.00191		1.00721
#3	FDX2	0.954364		0.959407
		Targeted sgRNA
#1	FDX2	0.836884	0.842604	0.841307	0.847058	0.0496207	0.0130675
#2	FDX2	0.796354		0.800563
#3	FDX2	0.894575		0.899303
		Non-targeted sgRNA Ctl
#1	RAVER1	1.06395	0.975186	1.09103	1	0.10467						0.6287
#2	RAVER1	0.863651		0.885627
#3	RAVER1	0.997954		1.02335
		Targeted sgRNA
#1	RAVER1	0.594398	0.511139	0.609523	0.524146	0.103892	0.0050288					0.5124
#2	RAVER1	0.398338		0.408474
#3	RAVER1	0.540682		0.55444
		Non-targeted sgRNA Ctl
#1	ICAM3	1.08612	1.02938	1.05511	1	0.0516881
#2	ICAM3	1.02144		0.992284
#3	ICAM3	0.980595		0.952604
		Targeted sgRNA
#1	ICAM3	1.04995	1.01414	1.01998	0.985187	0.0633968	0.769454
#2	ICAM3	0.938811		0.912012
#3	ICAM3	1.05364		1.02357
		Non-targeted sgRNA Ctl
#1	TYK2	1.08083	0.99121	1.09042	1	0.0798767
#2	TYK2	0.930772		0.939026
#3	TYK2	0.962023		0.970555
		Targeted sgRNA
#1	TYK2	1.12424	0.967866	1.13421	0.976449	0.149979	0.822083
#2	TYK2	0.828361		0.835707
#3	TYK2	0.950994		0.959427
		Non-targeted sgRNA Ctl
#1	dCas9	1.13131	1.04148	1.08626	1	0.0747053
#2	dCas9	0.996922		0.957221				Same experiment as S3b and S5b, share dCas9 non-target values
#3	dCas9	0.996189		0.956518
		Targeted sgRNA
#1	dCas9	1.15011	1.02277	1.10431	0.982037	0.106205	0.822408
#2	dCas9	0.950596		0.91274
#3	dCas9	0.967594		0.929061
Figure S1b
A549 cells infected with lentivirus expressing dCas9-KRAB and sgRNA
Replicate	Gene	RQ	Average	Normalized to 1	Average	SD	P value; Student's t-test, 2 tailed, target vs. non-target Ctl					Shapiro-Wilk normality test P value
		dCas9-KRAB
#1	LARS2	1.30901	1.381	0.947875	1	0.114189
#2	LARS2	1.56184		1.13095
#3	LARS2	1.27214		0.921174
		dCas9-KRAB+sgRNA
#1	LARS2	1.1478	1.15691	0.83114	0.837737	0.0403749	0.0810953
#2	LARS2	1.21666		0.881004
#3	LARS2	1.10627		0.801067
		dCas9-KRAB
#1	LIMD1	1.07435	1.03942	1.03361	1	0.0851273
#2	LIMD1	1.1051		1.06319
#3	LIMD1	0.938804		0.903199
		dCas9-KRAB+sgRNA
#1	LIMD1	1.07308	1.02558	1.03238	0.986682	0.0407359	0.81892
#2	LIMD1	1.01187		0.973492
#3	LIMD1	0.991789		0.954175
		dCas9-KRAB
#1	SACM1L	1.25677	1.24797	1.00706	1	0.0305877
#2	SACM1L	1.28097		1.02644
#3	SACM1L	1.20616		0.966501
		dCas9-KRAB+sgRNA
#1	SACM1L	1.04577	1.0587	0.83798	0.848336	0.015238	0.00154046
#2	SACM1L	1.04979		0.841196
#3	SACM1L	1.08053		0.865834
		dCas9-KRAB
#1	LZTFL1	1.30111	1.26781	1.02626	1	0.135519							0.678
#2	LZTFL1	1.42054		1.12047
#3	LZTFL1	1.08179		0.853273
		dCas9-KRAB+sgRNA
#1	LZTFL1	0.657884	0.55357	0.518913	0.436634	0.0836907	0.00359673						0.9456
#2	LZTFL1	0.557062		0.439389
#3	LZTFL1	0.445762		0.3516
		dCas9-KRAB
#1	CCR9	1.07924	1.80159	0.599047	1	0.638101
#2	CCR9	3.12725		1.73583
#3	CCR9	1.19828		0.665126
		dCas9-KRAB+sgRNA
#1	CCR9	1.61036	1.68543	0.893857	0.935523	0.357464	0.886036
#2	CCR9	2.36367		1.31199
#3	CCR9	1.08225		0.600718
		dCas9-KRAB
#1	FYCO1	1.1161	1.28835	0.866301	1	0.124593
#2	FYCO1	1.43375		1.11286
#3	FYCO1	1.3152		1.02084
		dCas9-KRAB+sgRNA
#1	FYCO1	1.31299	1.50271	1.01912	1.16639	0.134184	0.190627
#2	FYCO1	1.54383		1.1983
#3	FYCO1	1.65133		1.28174
		dCas9-KRAB	(undetected Ctl set to 40ct)
#1	dCas9	1.96007e+11	2.38819e+11	0.820736	1	0.156901
#2	dCas9	2.54799e+11		1.06691
#3	dCas9	2.6565e+11		1.11235
		dCas9-KRAB+sgRNA
#1	dCas9	1.36627e+11	1.55658e+11	0.572093	0.651784	0.0690359	0.0244837
#2	dCas9	1.65579e+11		0.693324
#3	dCas9	1.6477e+11		0.689936
Figure S1c
H1793 cells infected with lentivirus expressing dCas9-KRAB and sgRNA
Replicate	Gene	RQ	Average	Normalized to 1	Average	SD	P value; Student's t-test, 2 tailed, target vs. non-target Ctl					Shapiro-Wilk normality test P value
		dCas9-KRAB
#1	LARS2	0.842112	0.906806	0.928657	1	0.148473
#2	LARS2	1.06158		1.17068
#3	LARS2	0.816728		0.900664
		dCas9-KRAB+sgRNA
#1	LARS2	1.20961	1.12422	1.33393	1.23976	0.0825986	0.0708878
#2	LARS2	1.09341		1.20578
#3	LARS2	1.06964		1.17957
		dCas9-KRAB
#1	LIMD1	0.765756	0.966959	0.791922	1	0.223626
#2	LIMD1	1.19561		1.23646
#3	LIMD1	0.939511		0.971615
		dCas9-KRAB+sgRNA
#1	LIMD1	1.21759	1.10863	1.2592	1.14651	0.102712	0.360721
#2	LIMD1	1.08511		1.12219
#3	LIMD1	1.02318		1.05814
		dCas9-KRAB
#1	SACM1L	0.994405	0.982016	1.01262	1	0.0366076
#2	SACM1L	0.94151		0.958753
#3	SACM1L	1.01013		1.02863
		dCas9-KRAB+sgRNA
#1	SACM1L	1.53073	1.20089	1.55876	1.22288	0.290887	0.258308
#2	SACM1L	1.03494		1.0539
#3	SACM1L	1.03698		1.05597
		dCas9-KRAB
#1	SLC6A20	1.30528	1.25028	1.04399	1	0.214745
#2	SLC6A20	1.48702		1.18934
#3	SLC6A20	0.958552		0.766667
		dCas9-KRAB+sgRNA
#1	SLC6A20	1.14151	0.953548	0.912997	0.762665	0.131513	0.177921
#2	SLC6A20	0.882817		0.706093
#3	SLC6A20	0.836321		0.668904
		dCas9-KRAB
#1	LZTFL1	1.06647	1.00033	1.06612	1	0.0574823						0.1686
#2	LZTFL1	0.972328		0.972009
#3	LZTFL1	0.96219		0.961875
		dCas9-KRAB+sgRNA
#1	LZTFL1	0.652528	0.497286	0.652314	0.497123	0.135987	0.00412972					0.2921
#2	LZTFL1	0.440393		0.440248
#3	LZTFL1	0.398938		0.398808
		dCas9-KRAB
#1	FYCO1	0.921391	1.00877	0.913384	1	0.147656
#2	FYCO1	1.18075		1.17049
#3	FYCO1	0.924156		0.916125
		dCas9-KRAB+sgRNA
#1	FYCO1	1.3244	1.05022	1.31289	1.04109	0.286615	0.836097
#2	FYCO1	1.07809		1.06872
#3	FYCO1	0.748165		0.741664
		dCas9-KRAB	(undetected Ctl set to 40ct)		1.02403	0.149988
#1	dCas9	1.02831	1.1202	0.917972
#2	dCas9	1.26592		1.13009
#3	dCas9	1.06636		0.951942
		dCas9-KRAB+sgRNA
#1	dCas9	1.46569	1.44634	1.30842	1.29115	0.0238141	0.0123245
#2	dCas9	1.41591		1.26398
#3	dCas9	1.45742		1.30104
Figure S3b
A549 cells stably expressing dCas9-KRAB
Replicate	Gene	RQ	Average	Normalized to 1	Average	SD	P value; Student's t-test, 2 tailed, target vs. non-target Ctl
		Non-targeted sgRNA Ctl
#1	MYDGF	1.00149	0.955791	1.04781	1	0.137416
#2	MYDGF	0.807706		0.845065
#3	MYDGF	1.05818		1.10713
		Targeted sgRNA
#1	MYDGF	1.66924	1.43764	1.74645	1.50413	0.502292	0.168891
#2	MYDGF	0.885657		0.926622
#3	MYDGF	1.75802		1.83933
		Non-targeted sgRNA Ctl
#1	DPP9	1.09399	0.925893	1.18155	1	0.160432
#2	DPP9	0.8123		0.877316
#3	DPP9	0.87139		0.941135
		Targeted sgRNA
#1	DPP9	0.758848	0.662707	0.819585	0.715749	0.167908	0.101339
#2	DPP9	0.483346		0.522033
#3	DPP9	0.745925		0.805628
		Non-targeted sgRNA Ctl
#1	dCas9	1.13131	1.04148	1.08626	1	0.0747053
#2	dCas9	0.996922		0.957221
#3	dCas9	0.996189		0.956518
		Targeted sgRNA
#1	dCas9	1.11457	1.09773	1.07019	1.05401	0.0353134	0.320839
#2	dCas9	1.05554		1.01351
#3	dCas9	1.12306		1.07834
Figure S4b
A549 cells stably expressing dCas9-KRAB
		TREATMENT (Non-targeted sgRNA)
Replicate	Gene	Unt	IL1B	TNFa
2021-01-07	OAS1	0.742289	1.79725	3.67433
2021-01-20	OAS1	1.27459	5.83479	16.794
2021-01-22	OAS1	1.05696	5.62657	14.7934
Average RQ	OAS1	1.02461	4.41954	11.7539
SD		0.26762	2.27336	7.06826
P value; Ratio paired t-test, 2 tailed, compared to Untreated			0.030131	0.021279
Shapiro-Wilk normality test P value		0.7997	0.0875	0.2712
Replicate	Gene	Unt	IL1B	TNFa
2021-01-07	OAS3	0.46487	0.592966	1.48672
2021-01-20	OAS3	0.928753	3.43766	8.13283
2021-01-22	OAS3	0.442295	1.72796	4.32725
Average RQ	OAS3	0.611973	1.91953	4.64893
SD		0.274572	1.43199	3.33471
P value; Ratio paired t-test, 2 tailed, compared to Untreated			0.116598	0.034289
Shapiro-Wilk normality test P value		0.0785		0.8403
Replicate	Gene	Unt	IL1B	TNFa
2021-01-07	OAS2	0.28249	1.16695	24.3375
2021-01-20	OAS2	1.85992	21.5595	276.234
2021-01-22	OAS2	1.90327	34.2507	277.925
Average RQ	OAS2	1.34856	18.9924	192.832
SD		0.9235	16.6906	145.923
P value; Ratio paired t-test, 2 tailed, compared to Untreated			0.03549	0.001376
Shapiro-Wilk normality test P value		0.0448	0.7448	0.0111
Figure S4c
A549 cells stably expressing dCas9-KRAB
		UNTREATED (no cytokine)					UNTREATED (no cytokine)					UNTREATED (no cytokine)
Replicate	Gene	Non-targeted	locus 1	locus 2		Gene	Non targeted	locus 1	locus 2		Gene	Non targeted	locus 1	locus 2
2021-01-07	OAS1	1	0.749559	0.894814		OAS3	1	0.550641	0.618475		OAS2	1	0.516928	0.593826
2021-01-20	OAS1	1	0.940294	1.37134		OAS3	1	1.05125	0.954028		OAS2	1	1.69434	1.53989
2021-01-22	OAS1	1	0.669959	0.900819		OAS3	1	0.798058	0.67285		OAS2	1	0.393129	0.420997
Average RQ	OAS1	1	0.786604	1.05566		OAS3	1	0.799983	0.748451		OAS2	1	0.868131	0.851571
SD			0.138923	0.273404				0.250309	0.180099				0.718188	0.602333
P value; Student's t-test, 2 tailed, unequal variances, target vs. non-target Ctl			0.116993	0.758084				0.300556	0.13669				0.7806	0.711066
		IL1B					IL1B					IL1B
Replicate	Gene	Non-targeted	locus 1	locus 2		Gene	Non targeted	locus 1	locus 2		Gene	Non targeted	locus 1	locus 2
2021-01-07	OAS1	2.42122	2.05658	3.16005		OAS3	1.27555	1.07211	0.903493		OAS2	4.13094	8.14451	5.71127
2021-01-20	OAS1	4.57778	2.35002	5.85474		OAS3	3.70138	2.08367	3.32237		OAS2	11.5916	4.31485	17.4728
2021-01-22	OAS1	5.32338	3.34074	6.43967		OAS3	3.90681	3.08123	4.08349		OAS2	17.9957	7.66547	15.7812
Average RQ	OAS1	4.10746	2.58244	5.15149		OAS3	2.96124	2.079	2.76978		OAS2	11.2394	6.70828	12.9884
SD		1.50716	0.672889	1.74926			1.46346	1.00457	1.66045			6.93907	2.08656	6.35872
P value; Student's t-test, 2 tailed, target vs. non-target Ctl			0.18478	0.477304				0.437859	0.888151				0.339688	0.763669
		TNFa					TNFa					TNFa
Replicate	Gene	Non-targeted	locus 1	locus 2		Gene	Non targeted	locus 1	locus 2		Gene	Non targeted	locus 1	locus 2
2021-01-07	OAS1	4.95	5.20672	10.1593		OAS3	3.19813	3.83711	3.92769		OAS2	86.1534	101.007	175.615
2021-01-20	OAS1	13.176	5.9186	14.181		OAS3	8.75672	4.31688	5.63748		OAS2	148.519	33.4073	102.11
2021-01-22	OAS1	13.9962	8.83781	16.0969		OAS3	9.78362	7.83428	10.3703		OAS2	146.025	72.5305	146.753
Average RQ	OAS1	10.7074	6.65437	13.4791		OAS3	7.24616	5.32942	6.64516		OAS2	126.899	68.9817	141.493
SD		5.00291	1.92412	3.03041			3.5431	2.18249	3.33742			35.3088	33.9395	37.0339
P value; Student's t-test, 2 tailed, target vs. non-target Ctl			0.260462	0.457884				0.469672	0.841113				0.109904	0.647208
Figure S5b
A549 cells stably expressing dCas9-KRAB
Replicate	Gene	RQ	Average	Normalized to 1	Average	SD	P value; Student's t-test, 2 tailed, target vs. non-target Ctl
		Non-targeted sgRNA Ctl
#1	IFNAR2	1.14435	1.01667	1.12558	1	0.110093
#2	IFNAR2	0.935454		0.920116
#3	IFNAR2	0.970209		0.954301
		Targeted sgRNA
#1	IFNAR2	0.769099	0.723413	0.756489	0.711552	0.0391533	0.0128916
#2	IFNAR2	0.6962		0.684784
#3	IFNAR2	0.70494		0.693382
		Non-targeted sgRNA Ctl
#1	IL10RB	1.01192	0.941756	1.0745	1	0.0724602
#2	IL10RB	0.875616		0.929769
#3	IL10RB	0.937736		0.995731
		Targeted sgRNA
#1	IL10RB	1.2935	1.07661	1.3735	1.14319	0.202114	0.312354
#2	IL10RB	0.998956		1.06074
#3	IL10RB	0.937364		0.995336
		Non-targeted sgRNA Ctl
#1	IFNAR1	1.07148	1.04329	1.02702	1	0.0238809
#2	IFNAR1	1.03416		0.991249
#3	IFNAR1	1.02423		0.981729
		Targeted sgRNA
#1	IFNAR1	0.902739	0.920307	0.865282	0.882121	0.0601038	0.034285
#2	IFNAR1	0.989923		0.948849
#3	IFNAR1	0.868259		0.832233
		Non-targeted sgRNA Ctl
#1	dCas9	1.13131	1.04148	1.08626	1	0.0747053
#2	dCas9	0.996922		0.957221
#3	dCas9	0.996189		0.956518
		Targeted sgRNA
#1	dCas9	1.17574	1.10168	1.12891	1.05781	0.085479	0.427613
#2	dCas9	1.00291		0.96297
#3	dCas9	1.12639		1.08153
Shapiro-Wilk normality test was conducted only for significance comparison of P<0.05 by Student's t-test (1.5-fold or more change).
